# Supplementary material for: Interface-Strengthened Ru-Based Electrocatalyst for High-Efficiency Proton Exchange Membrane Water Electrolysis at Industrial-Level Current Density
Source: Materials (Basel). 2024 Oct 12;17(20):4991. doi: 10.3390/ma17204991 (PMC11509503; doi:10.3390/ma17204991)
Supplement: Supplementary file 1 [file materials-17-04991-s001.zip]

Archive with 1 entries (1 files):
- materials-3212060-supplementary.pdf
